# Supplementary material for: Establishment of an Absolute Quantitative Method to Detect a Plasma tRNA-Derived Fragment and Its Application in the Non-Invasive Diagnosis of Gastric Cancer
Source: Int J Mol Sci. 2022 Dec 24;24(1):322. doi: 10.3390/ijms24010322 (PMC9820402; doi:10.3390/ijms24010322)
Supplement: Supplementary file 1 [file ijms-24-00322-s001.zip]

Archive with 1 entries (1 files):
- ijms-2033529-supplementary.pdf
